# Supplementary material for: Global prevalence and antibiotic resistance in clinical isolates of Stenotrophomonas maltophilia: a systematic review and meta-analysis
Source: Front Med (Lausanne). 2023 May 5;10:1163439. doi: 10.3389/fmed.2023.1163439 (PMC10196134; doi:10.3389/fmed.2023.1163439)
Supplement: Supplementary file 2 [file Data_Sheet_2.xlsx]

## Sheet: Appendix 2
Study number	First author	Published time	Antibiotic susceptibility testing									Break points								Rifampin		Rifampin		Azithromycin		Aztreonam		Aztreonam		Aztreonam/Clavulanate		Fosfomycine		Fosfomycine		Cefoprazone/Sulbactam		Cefoprazone/Sulbactam		Cefoprazone		Cefoprazone		Cefepime		Cefepime		Cefazolin
			Agar dilution	Broth microdilution	Vitek	Broth macrodilution	E-test	DAD	MIC test strip	phoenix	Microscan	CLSI	NCCLS	EUCAST	FDA	BSAC	TRUST	CA-SFM	ND	MIC	DAD	MIC	DAD	MIC	DAD	MIC	DAD	MIC	DAD	MIC	DAD	MIC	DAD	MIC	DAD	MIC	DAD	MIC	DAD	MIC	DAD	MIC	DAD	MIC	DAD	MIC	DAD	MIC	DAD
1	Al-Lawati, A. M.	2000					*						*													4
2	Asaad, M. A.	2013		*								*
3	Bostanghadiri, N.	2019					* (TMP-SXT, Chloramphenicol, Ceftazidime, Ticarcillin-clavulanate.	*
4	Cunha, B. A.	1997	*										*
5	Ebrahim-Saraie, H. S.	2019					*					*
6	Eltahawy, A.	2001						*					*														32
7	Jamali, F.	2011					*					*
8	Khalili, H.	2012						*											*
9	Morsi, S. S.	2016					* (TMP-SMX)	*				*
10	Qadri, S. M.	1991	*										*
11	Qadri, S. M.	1992	*										*
12	Qadri, S. M.	1993	*										*
13	Qadri, S. M.	1993	*										*																															10
14	Qadri, S. M.	1992	*										*
15	Cha, M. K.	2016		*								*			* (Tigecycline)
16	Chang, L. L.	2004	*										*																											61
17	Chen, C.Y.	2010		* (Colistin)				*				*																																	11
18	Cho, S. Y.	2015		*								*
19	Cho, H. H.	2012	*				*					*														32																		30
20	Chung, H. S.	2015	*									*
21	Chung, H. S.	2015	*									*
22	Fu, W.	2003						*				*															281										45				87
23	Fujita, J.	1996		*									*																							2
24	Friedman, N. D.	2002	*																*
25	Hsueh, P	2005						*					*																																392
26	Hu, L. F.	2011	*									*
27	Hu, L. F.	2016	*									*
28	Hu, L. F.	2014	*									*
29	Hu, L. F.	2018	*									*
30	Ismail, N.	2017					*					*
31	Jean, S. S.	2015	*																*																	28		9
32	Kanamori, H.	2015		*								*
33	Liaw, S.J.	2010	*									*														23																		8
34	Liu, J. Y.	2016	*									*
35	Lan, N. P. H.	2017						*				*
36	Neela, V.	2012					* (TMP-SMX)	*				*
37	Ning, BT.	2013			*			*											*																		0												17
38	Rhee, J.Y.	2013	*									*
39	Shi, S. H.	2009						*					*														35										17								22				22
40	Sun, E. L.	2016		*								*																								16
41	Tan, T. Y.	2006	* (colistin)					*				*
42	Tanimoto, K.	2013	*									*														63
43	Wang, H.	2000	*										*																											21		10
44	Wang, W. S.	2004						*					*
45	Wei, C.	2016	*									*
46	Wu, H.	2012		*								*		*
47	Watanabe, K.	2014						*				*															6		13																3		2
48	Xu, X. F.	2010						*					*
49	Yuk-Fong Liu, P.	1995	*									*																																12
50	Zhao, S	2017			*							*
51	Zhao, J	2016		*								*								72				72		72						22		34		30		13						59
52	Zhao, J	2018	*									*
53	Zhang, R	2012	*									*
54	Chawla, K.	2013						*				*																									5
55	Chawla, K.	2014						*				*
56	Garg, A.	2019
57	Gunasekar, B.	2018						*				*																																	8
58	Kaur, P.	2015	*					*				*
59	Nayyar, C.	2017			*							*
60	Paopradit, P.	2017					*	*				*
61	Tantisiriwat, W.	2017						*											*																										37
62	Averbuch, D.	2017						*				*
63	Averbuch, D.	2017						*				*		*
64	Bousquet, A.	2014					*											*
65	Canton, R.	2002	*										*													91				62														67
66	Chen, H. Y.	1993						*											*
67	de Dios Caballero, J.	2015						*				*						*
68	Cikman, A.	2016								*		*
69	Di Bonaventuraa, G.	2002					*						*
70	Di Bonaventuraa, G.	2004		*									*
71	Djordjevic, Z. M.	2017						*				*																																	13
72	Esposito, A.	2017							*			*		*
73	Frank, U.	2000		*									*																															44
74	Gajdacs, M.	2019					*	* (TMP-SMX)						* (TMP-SMX)												4
75	Galani, I.	2008					*					*
76	Garcia-Rodriguez, J.A.	1995	*										*
77	Garcia-Rodriguez, J.A.	1989											*													39
78	Garcia-Rodriguez, J. A.	1991		*									*													16
79	Gesu, G. P.	2003					*						*
80	Giovanni, F.	2004		*									*													293																		262
81	Glupczynski, Y.	2001					*						*													49																		27
82	Glupczynski, Y.	2001					*						*													39																		15
83	Gómez-Garces, J.L.	2009	*									*			* (Tigecycline)
84	Goncalves-Vidigal, P.	2011					*					*																				5		0
85	Gordon, N. C.	2010									*	*														13																		13
86	Gospodarek, E.	1997						*					*														23														22
87	Gramegna, A.	2018					* (Ceftolozane+ tazobactam)	*						* (except for Ceftolozane+ tazobactam)
88	Grillon, A.	2016					*							*
89	Grohs, P.	2017	*									*		*
90	Guembe, M.	2008		*								*																																7
91	Gu¨lmez, D.	2010					*					*
92	Gu¨lmez, D.	2005	*										*																															126
93	Gu¨ riz, H.	2008		* (Ciprofloxacin)				*					*																																22
94	Hohl, P.	1991	*					*					*
95	Hombach, M.	2012						*				*		*
96	Hoban, D.J.	2001		*									*
97	Juhász, E.	2014		*										*
98	Klietmann, W.	1991		*									*																											31
99	Koseoglu, O	2014	*										*																															19
100	Kucukates, E.	2005					*						*																															11
101	Lakatos, B.	2014			*							*
102	Lanzafame, A.	2005		*									*													64		0
103	Livermore, D.M.	2003	*													*
104	Livermore, D.M.	2014	*									*
105	Madi, H.	2016		* (TMP-SMX)				*				*
106	McKnight, A-J.	2005					*						*
107	Micozzi, A.	2000				*							*																															22
108	Milne, K. E. N.	2012					*					*								76		0
109	Pasargiklian, I.	1996		*									*
110	Samonis, G.	2012	*									*
111	Samonis, G.	2010						*				*				*			*								21		0				9		6
112	Schmitz, F. J.	1999		*									*
113	Traub, W. H.	1987						*											*
114	Traub, W. H.	1998	*										*							90		4										0		36										77		11
115	Tripodi, M. F.	2001		*									*
116	Tunger, O.	2007						*				*																																	23
117	Usarek, P.	2016					*												*
118	Valenza, G.	2008						*				*
119	Adams-Sapper, S.	2012									*	*
120	Alcaraz, E.	2018		* (ciprofloxacin levofloxacin)				* (minocycline)		* (SXT, ciprofloxacin levofloxacin)		*
121	Blondeau, J.M.	1999		*								*			*																													23		3
122	Church, D.	2012		*			* (Tigecycline)					*																																38
123	Denisuik, A. J.	2018		*								*
124	Flamm, R. K.	2016		*								*
125	Flores-Treviño, S.	2014		*								*														105		7																25		43
126	Forrester, J.B.	2018		*								*
127	Fuchs, P. C.	1996		*				*					*
128	Gerlach, E. H.	1992		*									*
129	Herrera-Heredia, S. A.	2017		*								*																																63		54
130	Hoban, D.J.	2003		*									*
131	Isenberg, H. D.	1999	*										*																											16
132	JonesR.N.	1997		*									*																															16
133	JonesR.N.	1999		*									*
134	Karlowsky, J. A.	2013		*								*
135	Karlowsky, J. A.	2011		*								*
136	Karlowsky, J. A.	2002		*									*				*
137	Krueger, T. S.	2001		*										*												23				2
138	Mutnick, A. H.	2013		*									*													47																		18				54
139	Nicodemo, A. C.	2004					*						*
140	Passerini de Rossi, B.	2009		*								*
141	Poulos, C. D.	1995		*		* (TMP-SMX)							*
142	Rizek, C	2015	* (Fosfomycin)	*								*		* (Fosfomycin)	* (Tigecycline)																	9
143	Rolston, K.V.I	2003		*									*
144	Rolston, K.V.I	1997		*									*
145	Rutter, W.C.	2016					*					*
146	Sader, H. S.	2018		*								*
147	Sader, H. S.	1993	*	*
148	Sahm, D. F.	2001		*									*
149	San Gabriel, P.	2004		*									*
150	Sattler, C. A.	2000						*					*														48		1
151	Travassos, L. H.	2004	*										*
152	Spierer, O.	2018					*					*
153	Zhanel, G. G.	2011	*									*
154	Zhanel, G. G.	2018		*								*
155	Zhanel, G. G.	2008		*								*																																88		11
156	Chow, J. W.	2006		*								*																																32
157	Corlouer, C.	2017					* (Colistin)	*										*
158	Diez-Aguilar, M.	2018		*								*		*
159	Farrell, D. J.	2014		*								*		*
160	Farrell, D. J.	2010		*								*
161	Fedler, K. A.	2006		*								*																																29
162	Flamm, R. K.	2018	*	*								*																				10		128
163	Frei, R.	1994		*									*																															30
164	Fritsche, T. R.	2005		*								*	*																															32
165	Gales, A. C.	2001		*									*
166	Gales, A. C.	2006		*								*
167	Gales, A. C.	2008		*								*		*																														380
168	Hoban, D.J.	1993		*									*
169	JonesR.N.	2003		*									*
170	Liu, Y. M.	2012		*								*
171	Renteria, M.I.	2014		*								*																																0
172	Sader, H. S.	2016		*								*		*	* (Tigecycline)
173	Sader, H. S.	2014		*								*	*	*
174	Sader, H. S.	2013		*								*		*	* (Tigecycline)
175	Sader, H. S.	2005		*								*			* (Tigecycline)																													65
176	Thomson, K. S.	1999	*				* (Trovafloxacin)												*
177	Toleman, M. A.	2007		*								*
178	Tsiodras, S.	2000		*									*													17																		14
179	Yamane, N.	1994		*									*
[truncated: 242 more columns]
